# Supplementary material for: Refractive outcomes after cataract surgery in eyes with pterygium: validation of a regression-based keratometric prediction model
Source: Front Ophthalmol (Lausanne). 2026 Mar 26;6:1759853. doi: 10.3389/fopht.2026.1759853 (PMC13061672; doi:10.3389/fopht.2026.1759853)
Supplement: Supplementary file 2 [file Table2.xlsx]

## Sheet: Sheet1
NO	Sex	Age	Ethnicity	Previous or concurrent ocular conditions	Surgiacal eye	Toric intra ocular lens	Remarks	Aastigmatism of the postpterygium surgery(D)	Axial length of the postpterygium surgery (mm)	Measured equivalent spherical power 1 month after cataract surgery (D)		Steep keratometry (Ks) of the preoperative K group (mm)	Steep keratometry (Ks) of the preoperative K group (D)	Flat keratometry (Kf) of the preoperative K group (mm)	Flat keratometry (Kf) of the preoperative K group (D)	Average keratometry (K-ave) of the preoperative K group（D）	Anterior chamber depth of the preoperative K group (mm)		Postoperative predicted equivalent spherical degree of the preoperative K group (D)	Steep keratometry (Ks) of the postoperative K group (mm)	Steep keratometry (Ks) of the postoperative K group (D）	Flat keratometry (Kf) of the postoperative K group (mm)	Flat keratometry (Kf) of the postoperative K group (D）	Average keratometry (K-ave) of the postoperative K group(D)	Anterior chamber depth of the postoperative K group (mm)	Postoperative predicted equivalent spherical degree of the postoperative K group (D)		Steep keratometry (Ks) of the fellow eye K group (mm)	Steep keratometry (Ks) of the fellow eye K group (D)	Flat keratometry (Kf) of the fellow eye K group (mm)	Flat keratometry (Kf) of the fellow eye K group(D)	Average keratometry (K-ave) of the fellow eye K group(D)	Anterior chamber depth of the fellow eye K group (mm)	Postoperative predicted equivalent spherical degree of the fellow eye K group (D)		Perpendicular distance from the nasal angle recess (mm)	Pterygium distance (mm)	Horizontal pterygium size（％）	K values from anterior corneal center (A-Center) of the preoperative K group (mm)	K values from the anterior corneal superior (A-Upper) of the preoperative K group (mm)	K values from the anterior corneal inferior (A-Lower) of the preoperative K group (mm)	Average K values of the posterior cornea (P-Ave K) of the preoperative K group (mm)	Predicted K values from the prediction fomula (mm)	Predicted K values from the prediction fomula (D)	Anterior chamber depth of the prediction K group (mm)	Postoperative predicted equivalent spherical degree of the prediction K group (D)
1	Female	75	Japanese		Left	－		-0.8	25.23	-3		7.49	45.0601	7.63	44.2333	44.6561	2.76		-3.12	7.54	44.7613	7.64	44.1754	44.4683	2.76	-2.93		7.56	44.6429	7.63	44.2333	44.4381	2.7	-2.85		11.691	2.034	17.398	7.42	7.52	7.6	6.325	7.51555	44.9069	2.76	-3.31
2	Male	78	Japanese	Dry eye	Left	－		-8.3	25.03	-1.375		7.16	47.1369	8.69	38.8377	42.5994	3		-0.04	7.35	45.9184	7.5	45	45.4592	2.96	-2.68		7.29	46.2963	7.64	44.1754	45.2358	3.09	-3.84		10.957	3.791	34.5989	7.76	7.28	7.67	6.37	7.49938	45.0037	3	-2.24
3	Male	78	Japanese		Right	－		-0.6	22.4	-0.75		7.42	45.4852	7.52	44.8803	45.1941	2.14		-0.49	7.42	45.4852	7.48	45.1203	45.3027	2.12	-0.58		7.42	45.4852	7.47	45.1807	45.3329	1.75	-0.43		10.999	1.523	13.8467	7.32	7.58	7.44	6.47	7.48322	45.1009	2.14	-0.4
4	Female	84	Japanese		Right	－		-0.7	24.16	0		8.31	40.6137	8.44	39.9882	40.3104	2.33		-0.06	8.33	40.5162	8.36	40.3708	40.4435	2.34	-0.17		8.29	40.7117	8.53	39.5662	40.139	2.23	0.02		11.785	1.544	13.1014	8.44	8.31	8.37	7.005	8.35882	40.3765	2.33	-0.14
5	Male	81	Japanese		Right	－		-1.7	22.63	-0.125		7.45	45.302	7.73	43.6611	44.4796	3.17		-0.29	7.3	46.2329	7.54	44.7613	45.4971	3.05	-1.13		7.04	47.9403	7.55	44.702	46.3212	3.25	-1.19		11.746	3.721	31.6789	7.57	7.48	7.75	6.04	7.50391	44.9766	3.17	-0.68
6	Female	69	Japanese		Left	－		-1.7	23.6	0		7.66	44.0601	7.96	42.3995	43.2266	2.9		0.13	7.56	44.6429	7.84	43.0485	43.8457	3.12	-0.3		7.6	44.4079	7.84	43.0485	43.7282	2.66	-0.59		10.954	2.685	24.5116	7.63	7.63	7.76	6.31	7.62481	44.2634	2.9	-0.79
7	Female	65	Japanese		Right	－		-1.2	22.5	-0.125		7.31	46.1696	7.51	44.9401	45.5601	2.59		-0.66	7.27	46.4237	7.49	45.0601	45.7419	2.58	-0.8		7.28	46.3599	7.51	44.9401	45.65	2.39	-0.87		11.316	1.253	11.0728	7.42	7.25	7.4	5.98	7.36218	45.8424	2.59	-0.84
8	Male	85	Japanese	Dry eye	Left	－		-4.3	24.03	0.5		7.28	46.3599	8.03	42.0299	44.1019	2.5		1.14	7.23	46.6805	7.37	45.7938	46.2371	2.44	-0.73		7.52	44.8803	7.66	44.0601	44.4702	3.03	1.61		11.56	4.118	35.6228	7.55	7.35	7.36	6.315	7.34918	45.9235	2.5	-0.41
9	Male	70	Japanese		Left	－		-1	24.13	-0.25		7.88	42.8299	8.08	41.7698	42.3058	2.91		-0.19	7.87	42.8844	8	42.1875	42.5359	2.8	-0.43		7.67	44.0026	7.88	42.8299	43.4163	2.96	-1.11		11.553	1.724	14.9225	7.97	8.03	8.04	6.47	7.97721	42.308	2.91	-0.19
10	Female	66	Japanese		Left	+		-1	22.19	0.25		7.34	45.9809	7.49	45.0601	45.5293	2.02		-0.48	7.35	45.9184	7.53	44.8207	45.3695	2.08	-0.34		7.37	45.7938	7.45	45.302	45.5479	2.07	-0.51		10.032	0.457	4.55542	7.34	7.45	7.5	6.15	7.47445	45.1538	2.02	-0.22
11	Male	67	Japanese		Right	－		-2.2	23.02	0.25		7.48	45.1203	7.86	42.9389	44.0156	2.94		-0.02	7.46	45.2413	7.63	44.2333	44.7373	2.9	-0.6		7.5	45	7.54	44.7613	44.8806	3.15	-0.17		11.149	3.003	26.9352	7.53	7.53	7.55	6.24	7.48308	45.1018	2.94	-0.91
12	Male	75	Japanese		Left	－		-1.8	22.05	0.5		7.33	46.0437	7.62	44.2913	45.1639	2.32		0.04	7.32	46.1066	7.41	45.5466	45.8266	2.33	-0.47		7.35	45.9184	7.37	45.7938	45.8561	2.36	-1.08		11.817	2.674	22.6284	7.43	7.26	7.48	6.07	7.35677	45.8761	2.32	-0.56
13	Male	86	Japanese		Right	+		-9.1	22.41	0.5		6.89	48.984	8.45	39.9408	44.0156	2.28		0.93	7.08	47.6695	7.46	45.2413	46.4554	2.28	-1.19		7.19	46.9402	7.45	45.302	46.1211	2.3	-0.89		11.333	3.061	27.0096	7.69	7.22	7.21	6.13	7.31644	46.129	2.28	-0.89
14	Female	67	Japanese		Right	－		-0.7	23.5	0.5		7.94	42.5063	8.08	41.7698	42.1473	2.65		0.45	7.92	42.6136	7.99	42.2403	42.427	2.55	0.18		7.83	43.1034	7.94	42.5063	42.8049	2.61	0.11		11.608	2.434	20.9683	8.05	7.96	7.97	6.555	7.94143	42.4986	2.65	0.13
15	Male	74	Japanese		Left	－		-4.3	24.17	0.5		7.63	44.2333	8.44	39.9882	42.0162	3.14		0.53	7.78	43.3805	7.94	42.5063	42.9434	3.18	-0.27		7.54	44.7613	7.82	43.1586	43.9599	3.03	-0.75		11.898	3.837	32.2491	7.93	7.6	7.78	6.405	7.68372	43.924	3.14	-1.11
16	Female	87	Japanese		Left	－		-3.5	22.8	0.375		7.55	44.702	8.2	41.1585	42.8698	2.63		-0.25	7.49	45.0601	7.78	43.3805	44.2203	2.57	-1.3		7.72	43.7176	7.74	43.6047	43.6611	2.71	-1.03		11.509	4.463	38.7783	7.96	7.69	7.62	6.775	7.67912	43.9503	2.63	-1.08
17	Female	75	Japanese	Glaucoma	Right	－		-7.7	22.74	0		7.29	46.2963	8.74	38.6156	42.121	2.11		3.76	7.11	47.4684	7.46	45.2413	46.3548	2.16	0.31		7.64	44.1754	7.7	43.8312	44.0033	2.2	1.68		11.174	3.174	28.4052	8.06	7.39	7.72	6.365	7.65262	44.1025	2.11	2.04
18	Male	83	Japanese		Left	－		-0.6	23.66	0		7.55	44.702	7.66	44.0601	44.3918	2.5		-0.44	7.52	44.8803	7.58	44.5251	44.7027	2.45	-0.71		7.58	44.5251	7.6	44.4079	44.4665	2.78	0.07		11.63	2.452	21.0834	7.58	7.68	7.44	6.44	7.54848	44.711	2.5	-0.7
19	Female	66	Japanese		Left	－		-9.9	24.27	-0.125		7.86	42.9389	10.23	32.9912	37.3245	2.09		2.34	8.11	41.6153	8.35	40.4192	41.0172	2.17	-0.89		8.27	40.8	8.33	40.5	40.65	2.13	-0.62		11.586	3.215	27.749	8.87	8.07	8.28	6.89	8.30688	40.629	2.09	-0.6
20	Male	76	Japanese		Right	－	Axial anisometropia	-1.6	26.7	-0.375		7.35	45.9184	7.62	44.2913	45.1035	2.66		-0.42	7.31	46.1696	7.51	44.9401	45.5549	2.65	-0.84		7.4	45.6	7.43	45.4	45.5	2.34	6.17		10.966	2.759	25.1596	7.47	7.29	7.54	6.265	7.40733	45.563	2.66	-0.89
